# Supplementary material for: Highly Sensitive and Stable Humidity Sensor Based on the Bi-Layered PVA/Graphene Flower Composite Film
Source: Nanomaterials (Basel). 2022 Mar 21;12(6):1026. doi: 10.3390/nano12061026 (PMC8955666; doi:10.3390/nano12061026)
Supplement: Supplementary file 1 [file nanomaterials-12-01026-s001.zip]

Archive with 1 entries (1 files):
- nanomaterials-1574212-supplementary.pdf
